# Supplementary material for: Applying RE-AIM to evaluations of Veterans Health Administration Enterprise-Wide Initiatives: lessons learned
Source: Front Health Serv. 2023 Jul 28;3:1209600. doi: 10.3389/frhs.2023.1209600 (PMC10421720; doi:10.3389/frhs.2023.1209600)
Supplement: Supplementary file 1 [file Datasheet1.zip]

Archive with 3 entries (2 files):
- Data Sheet 1/
- Data Sheet 1/Appendix1_Documents Reviewed.pdf
- Data Sheet 1/Appendix2_FocusGroupGuide.pdf
